# Supplementary material for: Next generation high throughput DNA damage detection platform for genotoxic compound screening
Source: Sci Rep. 2018 Feb 9;8:2771. doi: 10.1038/s41598-018-20995-w (PMC5807538; doi:10.1038/s41598-018-20995-w)
Supplement: Supplementary file 2 — Supplementary Dataset 1 [file 41598_2018_20995_MOESM2_ESM.xlsx]

## Sheet: Table S1
	Table S1: Data set of Intra-assay variability
	Vertical Wells
	Position	Mean	SD	N	Mean difference
	A	47.3	19.05	589	5.5
	B	51.08	16.23	739	1.72
	C	54.11	15.6	716	1.3
	D	54.71	18.11	671	1.9
	E	55.46	16.25	605	2.6
	F	51.88	18.65	700	0.92
	G	55.91	16.17	657	3.1
	H	51.88	18.65	700	0.92
	Average	52.7912			2.245
	Horizontal Wells
	Position	Mean	SD	N	Mean difference
	1	47.81	15.22	734	5.49
	2	54	14.8	745	0.7
	3	56.82	14.69	727	3.52
	4	55.87	13.82	665	2.57
	5	51.59	15.18	701	1.71
	6	51.88	17.06	700	1.42
	7	52.3	14.95	686	1
	8	52.6	14.41	715	0.7
	9	51.3	13.55	739	2
	10	54.52	13.61	716	1.22
	11	54.61	16.76	722	1.31
	12	55.91	13.57	644	2.61
	Average	53.27			2.02
