# Supplementary material for: Next generation high throughput DNA damage detection platform for genotoxic compound screening
Source: Sci Rep. 2018 Feb 9;8:2771. doi: 10.1038/s41598-018-20995-w (PMC5807538; doi:10.1038/s41598-018-20995-w)
Supplement: Supplementary file 3 — Supplementary Dataset 2 [file 41598_2018_20995_MOESM3_ESM.xlsx]

## Sheet: Table S2
	Table S2: Data set of Inter-assay variability.
			Average		Average
	Assay	JK	Difference	TK6	Difference
	1	35.69	9.84	50.19	2.13
	2	39.08	6.45	44.89	3.17
	3	43.58	1.95	42.7	5.36
	4	40.28	5.25	39.68	8.38
	5	41.11	4.42	39.77	8.29
	6	38.44	7.09	49.03	0.97
	7	39.84	5.69	46.44	1.62
	8	45.94	0.41	53.99	5.93
	9	46.01	0.48	55.06	7
	10	53.14	7.61	55.31	7.25
	11	45.07	0.46	48.92	0.86
	12	53.14	7.61	48.92	0.86
	13	50.97	5.44	45.63	2.43
	14	50.97	5.44	54.04	5.98
	15	46.57	1.04	54.04	5.98
	16	53.14	7.61	45.63	2.43
	17	50.97	5.44	42.86	5.2
	Average	45.53	4.84	48.06	4.34
