# Supplementary material for: Next generation high throughput DNA damage detection platform for genotoxic compound screening
Source: Sci Rep. 2018 Feb 9;8:2771. doi: 10.1038/s41598-018-20995-w (PMC5807538; doi:10.1038/s41598-018-20995-w)
Supplement: Supplementary file 4 — Supplementary Dataset 3 [file 41598_2018_20995_MOESM4_ESM.xlsx]

## Sheet: Table S1
Table S3: Genotoxicity profiles of the known genotoxicants in the NTP compound library: responses in Tox21 DNA damage assays and in standard genotoxicity assays
CAS	Chemical Formula	Molecular Weight	Chemical Name	Conc. (mM)	Supplier	Lot Number	CoA Purity (%)	Determined Purity (%)	Plate Position	Known to induce DNA damage	Tox21 gH2AX	Tox21 p53RE	Tox21 ATAD5-luc	Tox21 chicken DT40 KU70/RAD54 DKO	Tox21 chicken DT40 REV3 KO	Activity in Ames assay (in absence of exogenous metabolic activation)	Chromosomal Aberrations in vitro (in absence of metabolic activation)	Micronucleus assay in mice or rats	CometChip DNA damage detection?
759-73-9	C3H7N3O2	117.11	1-Ethyl-1-nitrosourea (ENU)	11.2	Sigma-Aldrich	124K0834	~ 57	NA	C2	Selected as a known DNA-damaging agent positive control	Inactive	Inactive	Inactive	Inactive	Inactive	Active	Active	Active	Yes
95-80-7	C7H10N2	122.17	2,4-diaminotoluene	19.6	Sigma-Aldrich	1364547	100	100	C8	Selected as a known DNA-damaging agent positive control	Inactive	Inactive	Inactive	Inactive	Inactive	Inactive	Active	Active	Yes
117-79-3	C14H9NO2	223.23	2-Aminoanthraquinone	19.7	Sigma-Aldrich	00220CM	Not Listed1	100	D9	Yes - classic genetox	Inactive	Inactive	Active	Active	Inactive	Active	Active	NA	Yes
154-42-7	C5H5N5S	167.19	6-thioguanine	19.6	Sigma-Aldrich	034K3735	99	NA	A11	Selected as a known DNA-damaging agent positive control	Inactive	Inactive	Inactive	Inactive	Inactive	Active	Active	Active	Yes
25316-40-9	C27H30ClNO11	579.98	Adriamycin HCl (a.k.a. Doxorubicin HCl)	10.2	Toronto Research Chemicals	18-ANR-125-1	98	NA	A3	Selected as a known DNA-damaging agent positive control	Active	Active	Active	Active	Inactive	Active	Active	Active	Yes
10108-64-2	CdCl2	183.32	Cadmium chloride	20.1	Sigma-Aldrich	03612CJ	99.99	NA	C4	Selected as a known DNA-damaging agent positive control	Active	Inactive	Active	Inactive	Inactive	Active	Active	NA	Yes
8003-22-3	C18H11NO2	273.29	D&C Yellow 11	10.1	Sigma-Aldrich	46696CJ	99.9	NA	F11	Yes - classic genetox	Inactive	Inactive	Active	Active	Inactive	Active	Active	Inactive	Yes
56-53-1	C18H20O2	268.35	Diethylstilbestrol	19.9	Sigma-Aldrich	BCBB9994	99.6	NA	D7	Yes - classic genetox	Inactive	Active	Inactive	Inactive	Inactive	Inactive	Active	Inactive	Yes
123-31-9	C6H6O2	110.11	Hydroquinone	19.9	Sigma-Aldrich	083K3443	100	98.4	A9	Selected as a known DNA-damaging agent positive control	Active	Inactive	Inactive	Inactive	Inactive	Active	Active	Active	Yes
70-25-7	C2H5N5O3	147.09	N-Methyl-N'-nitro-N-nitrosoguanidine (MNNG)	19.9	Chem Service, Inc.	401-100B	99.4	100	G2	Selected as a known DNA-damaging agent positive control - Sobol Lab	Active	Active	Inactive	Inactive	Active	Active	Active	Active	Yes
7789-12-0	H4Cr2Na2O9	298.00	Sodium dichromate(VI) dihydrate	20.0	Sigma-Aldrich	87997LJ	100.1	NA	C5	Selected as a known DNA-damaging agent positive control	Active	Active	Inactive	Active	Inactive	Active	NA	Inactive	Yes
96-09-3	C8H8O	120.15	Styrene oxide	20.1	Sigma-Aldrich	06904DH	97.5	100	C7	Yes - classic genetox	Inactive	Inactive	Inactive	Inactive	Inactive	Active	Active	NA	Yes
137-26-8	C6H12N2S4	240.43	Thiram	19.8	Sigma-Aldrich	12519JC	99.4	100	B9	Yes - classic genetox	Active	Inactive	Active	Inactive	Inactive	Active	NA	Inactive	Yes
79-01-6	C2HCl3	131.39	Trichloroethylene	20.2	Sigma-Aldrich	16597JJ	100	100	A2	Yes - classic genetox	Inactive	Inactive	Inactive	Inactive	Inactive	Inactive	Inactive	Inactive	Yes	Was active in CHO cell SCE test and mouse lymphoma assay
50-28-2	C18H24O2	272.38	17beta-Estradiol	20.0	Spectrum Chemical Mfg. Corp.	KB183	95.6	99.15	B7	Yes - classic genetox	Inactive	Active	Inactive	Inactive	Inactive	NA	Active	Inactive	No
82-28-0	C15H11NO2	237.25	1-Amino-2-methylanthraquinone	19.8	Sigma-Aldrich	00410TM	95.4	99.16	D8	Yes - classic genetox	Inactive	Inactive	Active	Inactive	Inactive	Active	Inactive	NA	No
53-96-3	C15H13NO	223.27	2-Acetylaminofluorene	20.3	Acros Organics	A015861901	100.4	100	E5	Selected as a known DNA-damaging agent positive control, but requires metabolic activation - should be negative	Inactive	Inactive	Inactive	Inactive	Inactive	Inactive	Active	Active	No
60-11-7	C14H15N3	225.29	4-(Dimethylamino)azobenzene	20.0	Sigma-Aldrich	055K1968	98	99.68	G1	Yes - classic genetox	Inactive	Inactive	Active	Inactive	Inactive	Inactive	NA	Active	No
30516-87-1	C10H13N5O4	267.24	Azidothymidine	20.5	Sigma-Aldrich	107K1578	100	100	A10	Selected as a known DNA-damaging agent positive control	Inactive	Inactive	Inactive	Inactive	Inactive	Active	Inactive	Active	No
80-05-7	C15H16O2	228.29	Bisphenol A	19.8	Sigma-Aldrich	04223EJ	98.1	98.32	B8	Yes - classic genetox	Inactive	Inactive	Inactive	Inactive	Inactive	Inactive	Active	Inactive	No
84776-26-1	NA	674.0	black cohosh extract	2.5	Frutarom Switzerland Ltd.	3012782	Not Listed1	NA	F4	Yes - classic genetox	Inactive	Inactive	Inactive	Inactive	Inactive	Inactive	NA	Active	No
15663-27-1	H4Cl2N2Pt	298.04	Cisplatin	20.1	RTI	L01D15	Unknown1	NA	A1	Selected as a known DNA-damaging agent positive control	Inactive	Inactive	Inactive	Inactive	Inactive	Active	Active	Active	No
64-86-8	C22H25NO6	399.44	Colchicine	19.8	Sigma-Aldrich	1175235	97	95.9	C1	Yes - classic genetox	Inactive	Inactive	Active	Inactive	Inactive	NA	Active	Active	No
101-90-6	C12H14O4	222.24	Diglycidyl resorcinol ether	19.9	Sigma-Aldrich	06509HJ	99.1	100	E4	Selected as a known DNA-damaging agent positive control	Active	Active	Inactive	Inactive	Active	Active	Active	Active	No
62-50-0	C3H8O3S	124.16	Ethyl methanesulfonate (EMS)	20.3	Sigma-Aldrich	053K1647	Not Listed1	98.39	E3	Selected as a known DNA-damaging agent positive control	Inactive	Inactive	Inactive	Inactive	Inactive	Active	Active	Active	No
556-52-5	C3H6O2	74.08	Glycidol	20.3	Sigma-Aldrich	91597MJ	97.5	NA	C6	Selected as a likely DNA-damaging agent positive control	NA	NA	NA	NA	NA	Active	Active	Active	No
66-27-3	C2H6O3S	110.13	Methyl Methanesulfonate (MMS)	20.6	Sigma-Aldrich	018K3765	99.9	100	C3	Selected as a known DNA-damaging agent positive control	Inactive	Inactive	Inactive	Inactive	Inactive	Active	NA	Active	No
Note: Blank DMSO, CAS No: 67-68-5, Supplier: Gaylord Chemical Company, Lot No: USP150429, CoA Purity: 99.99%																			Yes
1 No purity information available, concentration listed is approximate.
