# Supplementary material for: Next generation high throughput DNA damage detection platform for genotoxic compound screening
Source: Sci Rep. 2018 Feb 9;8:2771. doi: 10.1038/s41598-018-20995-w (PMC5807538; doi:10.1038/s41598-018-20995-w)
Supplement: Supplementary file 5 — Supplementary Dataset 4 [file 41598_2018_20995_MOESM5_ESM.xlsx]

## Sheet: Table S5
	Table S4: Data set of One and Two-Tailed Students t-test for pre-screen results.
	Compound	One-tailed	Two-tailed	Compound	One-tailed	Two-tailed
	A8	2.08358e-12	4.06224e-12	F12	0.096914	0.193828
	A1	2.44982e-10	4.89963e-10	C6	0.0582772	0.116554
	E7	1.12731e-09	2.25462e-09	E10	0.0327553	0.0655107
	E8	9.77918e-09	1.95584e-08	A2	0.0363445	0.072689
	E3	8.68138e-08	1.73628e-07	B2	0.0323209	0.0646417
	A12	2.41976e-05	4.83951e-05	D12	0.00267597	0.00535194
	B4	1.10056e-05	2.20112e-05	D7	0.000636133	0.00127227
	A11	7.24863e-06	1.44973e-05	E12	0.000329635	0.00065927
	B6	5.42772e-05	0.000108554	A5	5.84551e-06	1.1691e-05
	E6	0.000453915	0.000907831	C2	0.000418223	0.000836446
	C3	0.000328788	0.000657576	B10	3.21796e-06	6.43591e-06
	F4	0.00135011	0.00270022	D3	4.16891e-05	8.33783e-05
	D5	0.000482506	0.000965012	B3	6.87519e-06	1.37504e-05
	E5	0.00173503	0.00347007	A3	3.66232e-07	7.32463e-07
	B5	0.00400663	0.00801327	D6	2.21128e-07	4.42256e-07
	F3	0.00195876	0.00391752	C8	3.16879e-11	6.33759e-11
	B1	0.00417647	0.00835294	C7	4.2476e-11	8.4952e-11
	D2	0.00320374	0.00640749	C5	2.92104e-10	5.84207e-10
	B7	0.0045072	0.0090144	F7	6.6199e-06	1.32398e-05
	A4	0.0401497	0.0802994	G2	1.88516e-13	3.77033e-13
	C11	0.0111567	0.0223134	F11	2.68507e-31	5.37014e-31
	A10	0.0396935	0.079387	B11	8.9683e-42	1.79366e-41
	B8	0.0566277	0.113255	F6	1.92e-103	3.8401e-103
	C12	0.0625474	0.125095	E11	3.8215e-164	7.643e-164
	E2	0.0820027	0.164005	C4	9.5481e-129	1.9096e-128
	C1	0.104588	0.209176	E9	3.7435e-156	7.487e-156
	D4	0.146018	0.292037	F10	6.7573e-143	1.3515e-142
	B12	0.117936	0.235872	C9	2.4538e-131	4.9075e-131
	D8	0.235407	0.470814	E1	3.39107e-63	6.78214e-63
	D1	0.290954	0.581908	D9	2.1768e-198	4.3536e-198
	D10	0.275318	0.550636	A6	1.205e-136	2.41e-136
	G1	0.298382	0.596764	F8	1.4471e-243	2.8942e-243
	E4	0.294467	0.588933	F9	3.7876e-12	7.5752e-12
	D11	0.357871	0.715742	A9	>10^-250	>10^-250
	C10	0.383672	0.767344	A7	2.0925e-212	4.1849e-212
	F5	0.438915	0.877831	B9	2.1535e-156	4.307e-156
	Prescreen p-value results of the 74 NTP compounds ranked by mean % tail DNA values as per Fig.7
